# Supplementary material for: Thirdhand Smoke and Neonatal/Pediatric Health: A Scoping Review on Nursing Implications
Source: Healthcare (Basel). 2025 Dec 15;13(24):3289. doi: 10.3390/healthcare13243289 (PMC12733024; doi:10.3390/healthcare13243289)
Supplement: Supplementary file 1 [file healthcare-13-03289-s001.zip]

Archive with 1 entries (1 files):
- healthcare-3975995-supplementary.pdf
